# Supplementary material for: Do values and political attitudes affect help-seeking? Exploring reported help-seeking for mental health problems in a general population sample using a milieu framework
Source: Epidemiol Psychiatr Sci. 2023 Aug 4;32:e49. doi: 10.1017/S2045796023000641 (PMC10465317; doi:10.1017/S2045796023000641)
Supplement: Supplementary file 1 [file epssup.zip]

Archive with 2 entries (2 files):
- S2045796023000641sup001.docx
- S2045796023000641sup002.docx
